# Supplementary material for: Immunogenicity, Safety and Efficacy of the Dengue Vaccine TAK-003: A Meta-Analysis
Source: Vaccines (Basel). 2024 Jul 13;12(7):770. doi: 10.3390/vaccines12070770 (PMC11281463; doi:10.3390/vaccines12070770)
Supplement: Supplementary file 1 [file vaccines-12-00770-s001.zip]

Archive with 1 entries (1 files):
- vaccines-3073938-supplementary.pdf
